# Supplementary material for: Synthesis, enzyme inhibitory kinetics mechanism and computational study of N-(4-methoxyphenethyl)-N-(substituted)-4-methylbenzenesulfonamides as novel therapeutic agents for Alzheimer’s disease
Source: PeerJ. 2018 Jun 26;6:e4962. doi: 10.7717/peerj.4962 (PMC6025150; doi:10.7717/peerj.4962)
Supplement: Data S1 [file peerj-06-4962-s002.xlsx]

## Sheet: IC50 Raw Data
	5a										5b									5c									5d									5e									5f
	Concentration	% inhibition									Concentration	% inhibition								Concentration	% inhibition								Concentration	% inhibition								Concentration	% inhibition								Concentration	% inhibition
	1.9607	55.7996									1.9607	59.7122								1.9607	56.2298								1.9607	69.0141								3.92157	74.0317								3.92157	85.2373
	0.98035	50.8942									0.98035	56.9249								0.98035	54.4014								0.98035	61.3962								1.96078	69.5444								1.96078	83.1573
	0.490175	50.1467									0.490175	54.0897								0.490175	54.3351								0.490175	55.878								0.980392	68.8049								0.980392	72.3835
	0.245088	47.6918									0.245088	53.6321								0.245088	53.3573								0.245088	53.776								0.490196	67.4323								0.490196	71.549
	0.122544	46.42									0.122544	52.5817								0.122544	52.4761								0.122544	52.5779								0.245098	60.5198								0.245098	67.3329
	0.0612719	45.5318									0.0612719	51.5678								0.0612719	52.2341								0.0612719	51.844								0.122549	50								0.122549	52.6079
	0.0306359	44.4104									0.0306359	46.9272								0.0306359	48.1254								0.0306359	47.7153								0.0612745	42.7147								0.0612745	47.1995
	0.015318	43.4492									0.015318	43.3921								0.015318	46.47								0.015318	35.5147								0.0306373	41.4678								0.0306373	40.0477
	log(inhibitor) vs. response										log(inhibitor) vs. response									log(inhibitor) vs. response									log(inhibitor) vs. response									log(inhibitor) vs. response									log(inhibitor) vs. response
	Best-fit values										Best-fit values									Best-fit values									Best-fit values									Best-fit values									Best-fit values
	Bottom	60.56									Bottom	57.67								Bottom	55.32								Bottom	63.05								Bottom	74.72								Bottom	85.78
	Top	44.04									Top	38.75								Top	41.08								Top	30.26								Top	32.18								Top	32.51
	LogIC50	-0.01744									LogIC50	-1.382								LogIC50	-1.584								LogIC50	-1.347								LogIC50	-0.8411								LogIC50	-0.759
	IC50	0.9606									IC50	0.04151								IC50	0.02607								IC50	0.04502								IC50	0.1442								IC50	0.1742
	Span	-16.52									Span	-18.92								Span	-14.24								Span	-32.79								Span	-42.53								Span	-53.28
	Std. Error										Std. Error									Std. Error									Std. Error									Std. Error									Std. Error
	Bottom	3.507									Bottom	1.224								Bottom	0.5747								Bottom	3.538								Bottom	1.827								Bottom	2.806
	Top	0.626									Top	4.927								Top	4.036								Top	13.01								Top	4.12								Top	5.268
	LogIC50	0.2201									LogIC50	0.3039								LogIC50	0.2726								LogIC50	0.4792								LogIC50	0.1428								LogIC50	0.1579
	Span	3.252									Span	4.481								Span	3.789								Span	11.77								Span	3.663								Span	4.71
	95% Confidence Intervals									A	95% Confidence Intervals									95% Confidence Intervals									95% Confidence Intervals									95% Confidence Intervals									95% Confidence Intervals
	Bottom	51.55 to 69.58									Bottom	54.52 to 60.82								Bottom	53.84 to 56.80								Bottom	53.96 to 72.15								Bottom	70.02 to 79.41								Bottom	78.57 to 93.00
	Top	42.43 to 45.65									Top	26.08 to 51.41								Top	30.70 to 51.45								Top	-3.188 to 63.71								Top	21.59 to 42.78								Top	18.96 to 46.05
	LogIC50	-0.5832 to 0.5483									LogIC50	-2.163 to -0.6006								LogIC50	-2.285 to -0.8829								LogIC50	-2.579 to -0.1147								LogIC50	-1.208 to -0.4741								LogIC50	-1.165 to -0.3530
	IC50	0.2611 to 3.535									IC50	0.006870 to 0.2509								IC50	0.005190 to 0.1310								IC50	0.002639 to 0.7680								IC50	0.06193 to 0.3357								IC50	0.06840 to 0.4436
	Span	-24.88 to -8.160									Span	-30.44 to -7.404								Span	-23.98 to -4.502								Span	-63.05 to -2.529								Span	-51.95 to -33.12								Span	-65.39 to -41.17
	Goodness of Fit										Goodness of Fit									Goodness of Fit									Goodness of Fit									Goodness of Fit									Goodness of Fit
	Degrees of Freedom	5									Degrees of Freedom	5								Degrees of Freedom	5								Degrees of Freedom	5								Degrees of Freedom	5								Degrees of Freedom	5
	R²5	0.9631									R²s	0.9226								R²g	0.9498								R²p	0.8225								R²5	0.9784								R²a	0.9727
	Absolute Sum of Squares	4.288									Absolute Sum of Squares	14.72								Absolute Sum of Squares	3.838								Absolute Sum of Squares	118.8								Absolute Sum of Squares	25.06								Absolute Sum of Squares	52.79
	Sy.x	0.926									Sy.x	1.716								Sy.x	0.8761								Sy.x	4.874								Sy.x	2.239								Sy.x	3.249
	Number of points										Number of points									Number of points									Number of points									Number of points									Number of points
	Analyzed	8									Analyzed	8								Analyzed	8								Analyzed	8								Analyzed	8								Analyzed	8
