# Supplementary material for: Synthesis, enzyme inhibitory kinetics mechanism and computational study of N-(4-methoxyphenethyl)-N-(substituted)-4-methylbenzenesulfonamides as novel therapeutic agents for Alzheimer’s disease
Source: PeerJ. 2018 Jun 26;6:e4962. doi: 10.7717/peerj.4962 (PMC6025150; doi:10.7717/peerj.4962)
Supplement: Data S3 [file peerj-06-4962-s005.xlsx]

## Sheet: Raw Data of IC50
	5a							5b							5c							5d							5e							5f							5g
	(Conc:)				(Mean)			(Conc:)				(Mean)			(Conc:)				(Mean)			(Conc:)				(Mean)			(Conc:)				(Mean)			(Conc:)				(Mean)			(Conc:)				(Mean)
	15.6856	76.8412	76.9125	77.0214	76.925			15.6856	80.5741	82.0874	83.0111	81.8909			1.9607	56.2298	55.2298	57.2298	56.2298			1.9607	69.0141	69.1254	69.1254	69.0883			3.92157	74.0317	72.7777	75.9997	74.2697			3.92157	85.2373	86.2229	84.8745	85.4449			3.92157	74.2824	74.8965	74.0186	74.3992
	7.8428	69.4177	68.9915	68.7152	69.0415			7.8428	72.9011	73.7054	72.8321	73.1462			0.98035	54.4014	53.3214	55.6514	54.4581			0.98035	61.3962	60.3125	60.3125	60.6738			1.96078	69.5444	70.337	69.0211	69.6341			1.96078	83.1573	85.0312	81.2155	83.1347			1.96078	66.4906	66.9964	65.1126	66.1998
	3.9214	60.6415	61.8541	61.9012	61.4656			0.490175	54.0897	55.3214	55.3361	54.9158			0.490175	54.3351	53.2233	55.4441	54.3342			0.490175	55.878	54.8532	55.2532	55.3282			0.980392	68.8049	68.1121	67.9777	68.2982			0.980392	72.3835	73.9778	72.0111	72.7908			0.980392	59.7479	59.3325	58.7749	59.2851
	1.9607	55.7996	55.9415	55.9988	55.9133			0.245088	53.6321	53.875	53.9138	53.807			0.245088	53.3573	52.7435	54.6586	53.5865			0.245088	53.776	52.2251	53.7225	53.2412			0.490196	67.4323	66.8637	66.9988	67.0983			0.490196	71.549	71.8621	71.9915	71.8009			0.490196	49.7315	49.3413	49.9987	49.6905
	0.98035	50.8942	50.0113	51.8878	50.9311			0.122544	52.5817	51.0325	52.1127	51.909			0.122544	52.4761	51.9993	53.1021	52.5259			0.122544	52.5779	51.8875	52.6875	52.3843			0.245098	60.5198	60.0121	59.5568	60.0296			0.245098	67.3329	68.7563	66.1124	67.4006			0.245098	42.5959	43.5555	42.1199	42.7571
	0.490175	50.1467	50.9997	50.9999	50.7155			0.0612719	51.5678	50.9285	52.0111	51.5025			0.0612719	52.2341	51.8521	52.2132	52.0998			0.0612719	51.8441	50.9832	51.1833	51.3369			0.122549	50.5424	49.9899	51.1524	50.5615			0.122549	52.6079	51.7093	53.7539	52.6904			0.122549	32.2845	32.9175	33.3333	32.8451
	0.245088	47.6918	46.7721	46.3356	46.9332			0.0306359	46.9272	46.8592	46.5565	46.781			0.0306359	48.1254	47.9641	49	48.3632			0.0306359	47.7153	47.2257	47.0257	47.3223			0.0612745	42.7147	41.7741	44.1653	42.8847			0.0612745	47.1995	46.9775	46.8563	47.0111			0.0612745	29.1886	30.2326	29.5369	29.6527
	0.122544	46.42	45.6541	46.8865	46.3202			0.015318	43.3921	43.1284	42.7965	43.1057			0.015318	46.47	45.779	47.0322	46.427			0.015318	35.5147	33.8887	35.4887	34.964			0.0306373	41.4678	42.4564	40.7778	41.5673			0.0306373	40.0477	41.0337	40.999	40.6935			0.0306373	15.576	16.111	16.8631	16.1834
	IC50, STDV and SEM values are in µg/ml.
	IC50	8.333	7.006	7.218	7.519			IC50	1.659	1.287	1.395	1.447			IC50	0.02607	0.01473	0.03751	0.0261033			IC50	0.04502	0.03606	0.04854	0.0432067			IC50	0.1403	0.1554	0.1526	0.149433			IC50	0.1742	0.1915	0.1724	0.179367			IC50	0.3267	0.3464	0.341	0.338033
	Sample standard deviation:			0.71287				Sample standard deviation:			0.191374				Sample standard deviation:			0.01139				Sample standard deviation:			0.00643457				Sample standard deviation:			0.00803264				Sample standard deviation:			0.0105462				Sample standard deviation:			0.0101796
	Standard error of the mean:			0.411575				Standard error of the mean:			0.11049				Standard error of the mean:			0.00657604				Standard error of the mean:			0.003715				Standard error of the mean:			0.00463765				Standard error of the mean:			0.00608888				Standard error of the mean:			0.00587717
	IC50	22.5497840690979 uM						IC50	4.16438829251446 uM						IC50	0.0751239905603361 uM						IC50	0.119523823618911 uM						IC50	0.397937081913081 uM						IC50	0.444449951681245 uM						IC50	0.798076619605251 uM
	SEM	1.23433129798465 uM						SEM	0.317983765504936 uM						SEM	0.0189254928483035 uM						SEM	0.0102769177570611 uM						SEM	0.0123499360886238 uM						SEM	0.0150875411948361 uM						SEM	0.0138756468977241 uM
[truncated: 20 more columns]
